# Supplementary material for: CDKN2A inhibits formation of homotypic cell-in-cell structures
Source: Oncogenesis. 2018 Jun 5;7(6):50. doi: 10.1038/s41389-018-0056-4 (PMC6002405; doi:10.1038/s41389-018-0056-4)
Supplement: Supplementary file 1 — Patient information [file 41389_2018_56_MOESM1_ESM.xlsx]

## Sheet: Sheet1
NO.	TMA ID	Image ID	Tumor cells	Total p16-N intensity	CIC	p16-N /cell	CIC/cell	TNM stage
102	A13	core13J	55	22682.8	0	412.415	0	IIA
104	G14	core14D	2050	523191	1	255.215	0.000487805	IIA
54	G6	core6D	2030	1.01296e+06	1	498.998	0.000492611	IIA
78	I11	core11B	1810	415625	1	229.627	0.000552486	IIB
53	H6	core6C	1760	510165	1	289.867	0.000568182	I
50	A5	core5J	1650	252580	1	153.079	0.000606061	IIA
80	G11	core11D	2950	1.02964e+06	2	349.03	0.000677966	IIA
106	E14	core14F	2770	942469	2	340.242	0.000722022	IIA
2	I1	core1B	4150	2.14406e+06	3	516.64	0.000722892	I
129	B16	core16I	5420	2.5236e+06	4	465.608	0.000738007	IIA
109	B14	core14I	1350	449622	1	333.054	0.000740741	IIIC
62	E9	core9F	2410	918229	2	381.008	0.000829876	IIA
88	I12	core12B	1030	328474	1	318.907	0.000970874	IIA
128	C16	core16H	2360	764328	5	323.868	0.00211864	IIA
90	G12	core12D	4120	946156	9	229.65	0.00218447	IIB
51	J6	core6A	760	104420	2	137.395	0.00263158	IIIC
94	C12	core12H	5960	1.02125e+06	19	171.351	0.00318792	IIA
121	J16	core16A	3120	1.06332e+06	10	340.809	0.00320513	IIA
40	A4	core4J	3020	525911	10	174.143	0.00331126	IIIA
95	B12	core12I	2130	364557	9	171.154	0.00422535	IIIA
16	E2	core2F	3460	1.07119e+06	15	309.594	0.00433526	IIA
23	H3	core3C	4950	992216	24	200.448	0.00484848	IIA
29	B3	core3I	4560	1.17554e+06	23	257.795	0.00504386	I
86	A11	core11J	3320	682683	18	205.628	0.00542169	IIIA
59	H9	core9C	4960	579007	27	116.735	0.00544355	IIA
124	G16	core16D	1420	304057	8	214.125	0.0056338	IIIA
103	H14	core14C	530	93817	3	177.013	0.00566038	IIIA
113	H15	core15C	3910	724908	24	185.399	0.00613811	IIIA
107	D14	core14G	3120	1.12233e+06	21	359.721	0.00673077	IIIA
31	J4	core4A	4460	624498	32	140.022	0.00717489	IIB
96	A12	core12J	2120	355796	16	167.828	0.00754717	IIB
67	J10	core10A	4840	1.92739e+06	37	398.221	0.00764463	IIA
82	E11	core11F	1030	190080	8	184.543	0.00776699	IIA
30	A3	core3J	2350	541571	19	230.456	0.00808511	IIA
26	E3	core3F	3210	646401	26	201.371	0.00809969	IIB
126	E16	core16F	1230	288646	10	234.671	0.00813008	IIIA
60	G9	core9D	8700	2.4923e+06	71	286.471	0.00816092	IIB
10	A1	core1J	1550	75505.5	13	48.7132	0.0083871	IIA
116	E15	core15F	5740	818875	49	142.661	0.00853659	IIB
57	D6	core6G	4780	1.19027e+06	41	249.011	0.00857741	IIIA
48	C5	core5H	4310	645904	37	149.862	0.00858469	IIA
20	A2	core2J	4050	688193	38	169.924	0.00938272	IIA
110	A14	core14J	6560	972113	62	148.188	0.00945122	I
61	F9	core9E	5390	1.37485e+06	51	255.074	0.00946197	IIB
22	I3	core3B	1510	438659	15	290.502	0.00993377	IIA
12	I2	core2B	3350	938268	35	280.08	0.0104478	IIA
13	H2	core2C	5050	789915	53	156.419	0.010495	IIA
71	F10	core10E	2180	238612	23	109.455	0.0105505	III
17	D2	core2G	3320	704252	36	212.124	0.0108434	IIIC
99	D13	core13G	450	159942	5	355.427	0.0111111	IIB
6	E1	core1F	3150	656023	37	208.261	0.011746	IIA
5	F1	core1E	7950	1.01734e+06	96	127.968	0.0120755	IIA
3	H1	core1C	2200	258892	29	117.678	0.0131818	IIIA
93	D12	core12G	2250	317438	31	141.084	0.0137778	IIB
84	C11	core11H	6450	964327	89	149.508	0.0137984	IIIA
45	F5	core5E	4050	863939	62	213.318	0.0153086	IIB
74	C10	core10H	6460	827441	100	128.087	0.0154799	IIB
36	E4	core4F	2620	264323	44	100.887	0.0167939	IIB
34	G4	core4D	3510	176234	62	50.2091	0.0176638	IIB
